# Supplementary material for: Comparative transcriptomics with self-organizing map reveals cryptic photosynthetic differences between two accessions of North American Lake cress
Source: Sci Rep. 2018 Feb 19;8:3302. doi: 10.1038/s41598-018-21646-w (PMC5818620; doi:10.1038/s41598-018-21646-w)
Supplement: Supplementary file 2 — Supplementary Table1 [file 41598_2018_21646_MOESM2_ESM.xlsx]

## Sheet: Sheet1
Supplementary Table S1. Result of GO enrichment analysis using clustered genes defined by SOM clustering.
cluster #	GO term	adjusted P value by BH (q value)
1	response to stress	6.8129e-06
	response to endogenous stimulus	6.8129e-06
	death	0.00026766
	cell death	0.00026766
	response to external stimulus	0.0012954
	response to biotic stimulus	0.0025934
	nucleotide binding	0.017418
	biosynthetic process	0.023568
	signal transduction	0.023568
	response to abiotic stimulus	0.023568
	DNA binding	0.023571
	transport	0.027365
	vacuole	0.03593
	transcription regulator activity	0.043768
2	response to stress	6.8129e-06
	response to endogenous stimulus	6.8129e-06
	death	0.00026766
	cell death	0.00026766
	response to external stimulus	0.0012954
	response to biotic stimulus	0.0025934
	nucleotide binding	0.017418
	biosynthetic process	0.023568
	signal transduction	0.023568
	response to abiotic stimulus	0.023568
	DNA binding	0.023571
	transport	0.027365
	vacuole	0.03593
	transcription regulator activity	0.043768
3	biosynthetic process	0.028025
	regulation of gene expression, epigenetic	0.028025
4	cell cycle	1.4752e-08
	regulation of gene expression, epigenetic	5.2857e-07
	cellular component organization	3.4254e-05
	DNA metabolic process	3.4254e-05
	flower development	9.6396e-05
	biosynthetic process	0.00061381
	cellular process	0.0010567
	anatomical structure morphogenesis	0.0010567
	tropism	0.0010567
	protein modification process	0.0011562
	multicellular organismal development	0.0027931
	cell	0.0028061
	nucleotide binding	0.0028061
	cytosol	0.0046117
	cellular_component	0.0051651
	reproduction	0.0051651
	cell communication	0.0052019
	nucleus	0.0061559
	growth	0.0066127
	DNA binding	0.0066127
	response to external stimulus	0.0066127
	binding	0.0075
	nucleobase, nucleoside, nucleotide and nucleic acid metabolic process	0.013583
	intracellular	0.017542
	cell differentiation	0.018096
	metabolic process	0.019699
	cytoplasm	0.022523
	cell growth	0.022523
	external encapsulating structure	0.024428
	plastid	0.025244
	pollen-pistil interaction	0.034037
	post-embryonic development	0.049364
5	cellular_component	5.0119e-09
	cellular component organization	6.9036e-09
	cell	1.3968e-08
	intracellular	1.935e-08
	anatomical structure morphogenesis	1.3866e-05
	multicellular organismal development	5.4357e-05
	cell cycle	5.4357e-05
	nucleus	0.00032879
	nuclear envelope	0.0015438
	cellular process	0.0024704
	nucleobase, nucleoside, nucleotide and nucleic acid metabolic process	0.0029256
	regulation of gene expression, epigenetic	0.0035491
	cell growth	0.0039547
	Golgi apparatus	0.0054477
	protein binding	0.0077113
	generation of precursor metabolites and energy	0.0091312
	cell differentiation	0.0091312
	plastid	0.011552
	reproduction	0.015896
	growth	0.019418
	cytosol	0.027002
	carbohydrate metabolic process	0.028115
	plasma membrane	0.031575
	biosynthetic process	0.038906
	nucleolus	0.038906
	thylakoid	0.038906
	metabolic process	0.039871
	cytoplasm	0.041238
	response to abiotic stimulus	0.046308
6	death	0.019701
	cell death	0.019701
	response to abiotic stimulus	0.019701
	response to stress	0.019701
	generation of precursor metabolites and energy	0.035087
	signal transduction	0.043544
7	protein binding	0.012173
	nucleus	0.036742
	cellular_component	0.036742
	response to biotic stimulus	0.036742
	response to external stimulus	0.036742
	signal transduction	0.041719
8	protein modification process	6.8435e-08
	transferase activity	6.0412e-06
	kinase activity	1.2723e-05
	signal transducer activity	1.6644e-05
	binding	0.00013349
	abscission	0.00035208
	response to endogenous stimulus	0.00050375
	receptor binding	0.0011754
	protein metabolic process	0.0011754
	tropism	0.0011754
	catalytic activity	0.0014851
	signal transduction	0.0015086
	cellular process	0.0015782
	ripening	0.0036678
	carbohydrate binding	0.0040175
	response to stress	0.0076338
	DNA metabolic process	0.0076338
	molecular_function	0.0112
	nucleotide binding	0.015123
	metabolic process	0.030504
	receptor activity	0.035088
	response to abiotic stimulus	0.044428
9	generation of precursor metabolites and energy	1.8255e-09
	cellular_component	1.0943e-06
	photosynthesis	4.4173e-06
	cell	8.5715e-06
	membrane	0.00017545
	secondary metabolic process	0.00018226
	plasma membrane	0.0002429
	plastid	0.0002429
	thylakoid	0.00049346
	intracellular	0.0012107
	transcription	0.0033205
	transferase activity	0.0033401
	carbohydrate metabolic process	0.015353
	binding	0.020179
	transport	0.02168
10	cellular component organization	7.5073e-07
	photosynthesis	4.1806e-06
	plastid	4.1806e-06
	biosynthetic process	5.7437e-05
	generation of precursor metabolites and energy	5.7437e-05
	post-embryonic development	5.7437e-05
	nucleobase, nucleoside, nucleotide and nucleic acid metabolic process	5.7437e-05
	thylakoid	5.7437e-05
	multicellular organismal development	7.363e-05
	cellular process	0.0001168
	nucleolus	0.0001168
	cellular_component	0.00015866
	metabolic process	0.00017035
	cytoplasm	0.00017111
	cytosol	0.00028276
	cell	0.00029956
	mitochondrion	0.00087893
	protein metabolic process	0.0045403
	protein modification process	0.0047624
	cell differentiation	0.0051236
	signal transducer activity	0.0051236
	flower development	0.0063295
	embryonic development	0.0063295
	response to abiotic stimulus	0.0076049
	biological_process	0.0082205
	intracellular	0.0096895
	carbohydrate metabolic process	0.0096895
	reproduction	0.010336
	anatomical structure morphogenesis	0.013326
	nucleotide binding	0.017634
	membrane	0.021741
	transport	0.021884
	cell growth	0.025451
	translation	0.048382
11	oxygen binding	1.1055e-08
	response to abiotic stimulus	7.4259e-08
	response to biotic stimulus	3.8861e-07
	response to stress	6.3352e-07
	response to external stimulus	5.0565e-06
	binding	0.00028127
	transport	0.00095236
	plasma membrane	0.0026277
	receptor activity	0.0026277
	secondary metabolic process	0.0040717
	death	0.004636
	cell death	0.004636
	biological_process	0.0050752
	cellular homeostasis	0.0082923
	signal transducer activity	0.0086349
	cellular_component	0.0096091
	membrane	0.01488
	response to endogenous stimulus	0.01911
	vacuole	0.021431
	lipid metabolic process	0.03895
	cellular amino acid and derivative metabolic process	0.046154
12	plasma membrane	0.014439
	carbohydrate metabolic process	0.019264
	transporter activity	0.044336
	membrane	0.044336
	cellular_component	0.044336
	cell-cell signaling	0.044336
	anatomical structure morphogenesis	0.044336
	nucleoplasm	0.044336
	response to biotic stimulus	0.044336
	response to endogenous stimulus	0.044336
	response to external stimulus	0.044336
13	cellular_component	1.7269e-08
	cell	1.0582e-07
	intracellular	0.00071395
14	nucleolus	1.1549e-15
	protein metabolic process	1.1549e-15
	cytosol	1.1549e-15
	ribosome	3.8757e-14
	intracellular	2.335e-12
	cell	1.7466e-11
	cytoplasm	3.5576e-11
	plastid	1.2305e-10
	translation	1.4035e-10
	cellular_component	1.4035e-10
	generation of precursor metabolites and energy	3.0353e-10
	structural molecule activity	2.385e-09
	membrane	2.7067e-09
	response to abiotic stimulus	3.6605e-09
	biosynthetic process	8.2753e-09
	cellular component organization	1.0904e-08
	photosynthesis	1.3881e-08
	nucleobase, nucleoside, nucleotide and nucleic acid metabolic process	1.7354e-07
	thylakoid	3.1504e-07
	cellular process	3.3814e-07
	Golgi apparatus	7.1569e-07
	carbohydrate metabolic process	2.7119e-06
	cell cycle	2.8235e-06
	mitochondrion	3.579e-06
	biological_process	4.9744e-06
	post-embryonic development	5.7879e-06
	metabolic process	9.4462e-06
	catabolic process	1.1045e-05
	response to stress	2.3853e-05
	transporter activity	9.4654e-05
	nuclear envelope	9.4654e-05
	regulation of gene expression, epigenetic	9.6466e-05
	multicellular organismal development	0.0001442
	cell wall	0.00016787
	molecular_function	0.00020506
	vacuole	0.00027297
	external encapsulating structure	0.00027794
	nucleus	0.00074562
	protein modification process	0.0011477
	reproduction	0.0035112
	flower development	0.0046862
	transport	0.0071198
	nucleotide binding	0.0091219
	protein binding	0.0098385
	binding	0.0099497
	enzyme regulator activity	0.010329
	DNA metabolic process	0.015985
	embryonic development	0.022681
	endoplasmic reticulum	0.027292
	plasma membrane	0.031802
	transcription	0.040851
	cell-cell signaling	0.045089
15	cytosol	4.3039e-65
	translation	3.7601e-61
	ribosome	1.2059e-57
	structural molecule activity	9.7832e-50
	cytoplasm	8.2919e-44
	nucleolus	5.9357e-39
	protein metabolic process	1.5052e-28
	biosynthetic process	4.7985e-28
	plastid	6.3574e-24
	intracellular	1.2476e-22
	membrane	2.6883e-21
	cell	9.7145e-19
	Golgi apparatus	8.2968e-18
	metabolic process	3.9515e-17
	cellular process	4.7257e-17
	nucleobase, nucleoside, nucleotide and nucleic acid metabolic process	4.8391e-17
	cellular_component	1.4153e-16
	biological_process	2.3515e-16
	cell wall	7.059e-16
	vacuole	7.6421e-16
	external encapsulating structure	2.3164e-15
	plasma membrane	6.3022e-14
	generation of precursor metabolites and energy	3.825e-12
	RNA binding	1.054e-10
	cellular component organization	9.8797e-10
	response to abiotic stimulus	2.2176e-08
	carbohydrate metabolic process	5.2971e-08
	catabolic process	2.6923e-06
	translation factor activity, nucleic acid binding	4.5915e-06
	molecular_function	9.6082e-06
	photosynthesis	3.0334e-05
	thylakoid	6.1419e-05
	embryonic development	0.00090991
	transport	0.0028019
	multicellular organismal development	0.0036644
	response to stress	0.004643
	mitochondrion	0.01769
	cell differentiation	0.018589
	post-embryonic development	0.040045
16	secondary metabolic process	0.0039599
	extracellular region	0.0039599
	cell wall	0.0090153
	vacuole	0.0090153
	external encapsulating structure	0.011685
	plasma membrane	0.01615
	cytosol	0.01615
	lipid metabolic process	0.01615
	kinase activity	0.018976
	membrane	0.024264
	transferase activity	0.026877
	molecular_function	0.03187
	catabolic process	0.03187
	oxygen binding	0.03187
	photosynthesis	0.048634
17	intracellular	0.030039
	nucleus	0.041417
	metabolic process	0.1072
	biosynthetic process	0.046092
	cellular_component	6.8007e-05
	cell	0.0060896
	secondary metabolic process	0.02229
	cytoplasm	0.12733
	catabolic process	0.040541
	molecular_function	0.43795
	catalytic activity	0.051889
	response to external stimulus	0.0060896
	response to extracellular stimulus	0.030039
	carbohydrate metabolic process	0.03376
	cytosol	0.03376
18	intracellular	1.1942e-06
	catabolic process	1.1942e-06
	cell	1.6272e-06
	cytoplasm	8.3496e-06
	cellular_component	2.7713e-05
	cytosol	0.00022895
	carbohydrate metabolic process	0.00022895
	membrane	0.00047771
	lipid metabolic process	0.00056088
	plastid	0.0010333
	molecular_function	0.0010844
	metabolic process	0.0013921
	cellular process	0.0020127
	translation factor activity, nucleic acid binding	0.0029113
	catalytic activity	0.0037039
	transporter activity	0.0039636
	vacuole	0.0042841
	nucleotide binding	0.0058591
	biological_process	0.0073802
	endoplasmic reticulum	0.0092291
	protein metabolic process	0.0092291
	plasma membrane	0.011416
	regulation of gene expression, epigenetic	0.018293
	nucleobase, nucleoside, nucleotide and nucleic acid metabolic process	0.019213
	peroxisome	0.019287
	biosynthetic process	0.020641
	protein binding	0.022784
	response to external stimulus	0.025578
	post-embryonic development	0.025751
	cell-cell signaling	0.028463
	response to biotic stimulus	0.033059
	hydrolase activity	0.034186
	flower development	0.046174
	binding	0.048497
19	intracellular	4.7064e-06
	cytoplasm	5.9481e-06
	cytosol	7.9675e-05
	cell	0.00031281
	membrane	0.00035714
	plastid	0.00036623
	plasma membrane	0.0035042
	cellular_component	0.004185
	Golgi apparatus	0.004185
	nuclease activity	0.013671
	cell growth	0.022588
	lipid metabolic process	0.029526
	endoplasmic reticulum	0.039143
	RNA binding	0.044793
	endosome	0.044793
20	cellular_component	1.0527e-13
	cell	1.7027e-12
	plastid	1.9525e-11
	cytoplasm	1.1497e-09
	cytosol	9.2088e-08
	generation of precursor metabolites and energy	2.2858e-07
	catabolic process	3.754e-07
	carbohydrate metabolic process	4.1011e-07
	intracellular	4.8891e-07
	transporter activity	4.8891e-07
	biological_process	2.5071e-06
	membrane	9.9196e-06
	catalytic activity	9.9196e-06
	cellular process	2.0118e-05
	metabolic process	2.1894e-05
	mitochondrion	2.6964e-05
	response to abiotic stimulus	9.6043e-05
	biosynthetic process	0.00012896
	response to stress	0.0016837
	molecular_function	0.0036877
	secondary metabolic process	0.006035
	thylakoid	0.0069648
	hydrolase activity	0.0097526
	transport	0.010693
	endoplasmic reticulum	0.010739
	cellular homeostasis	0.023892
	plasma membrane	0.034252
	cell-cell signaling	0.042205
